# Supplementary material for: Targeting the Regulatory Subunit R2Alpha of Protein Kinase A in Human Glioblastoma through shRNA-Expressing Lentiviral Vectors
Source: Viruses. 2021 Jul 13;13(7):1361. doi: 10.3390/v13071361 (PMC8310305; doi:10.3390/v13071361)
Supplement: Supplementary file 1 [file viruses-13-01361-s001.zip]

Archive with 1 entries (1 files):
- viruses-1181267-supplementary.pdf
